# Supplementary material for: Cathepsin D promotes polarization of tumor-associated macrophages and metastasis through TGFBI-CCL20 signaling
Source: Exp Mol Med. 2024 Feb 1;56(2):383–94. doi: 10.1038/s12276-024-01163-9 (PMC10907383; doi:10.1038/s12276-024-01163-9)
Supplement: Supplementary file 2 — Supplementary Table [file 12276_2024_1163_MOESM2_ESM.xlsx]

## Sheet: Supplemetary Table 1
Supplementary Table 1. Primers sequence used for qRT-PCR
Human
Gene	Forward	Reverse
CathepsinD	AACTGGTGGACATCGCTTGCT	CATTCTTCACGTAGGTGCTGGA
TGFBI	GCCCTGAGAGACCTGCTGAAC	TCGCCTTCCCGTTGATAGTGAG
E-cadherin	ACCCCCTGTTGGTGTCTTT	TTCGGGCTTGTTGTCATTCT
Vimentin	AAAGTGTGGCTGCCAAGAACCTGC	ACTCAGTGGACTCCTGCTTTGCCT
Twist	CGGGAGTCCGCAGTCTTA	GCTTGAGGGTCTGAATCTTG
Snail	TTTCTGGTTCTGTGTCCTCTGCCT	TGAGTCTGTCAGCCTTTGTCCTGT
CCL20	TGCTGTACCAAGAGTTTGCTC	CGCACACAGACAACTTTTTCTTT
Arg-1	GTGGAAACTTGCATGGACAAC	AATCCTGGCACATCGGGAATC
Cox2	CTGGCGCTCAGCCATACAG	CGCACTTATACTGGTCAAATCCC
CD64	GCATGGGAAAGCATCGCTAC	GCAAGAGCAACTTTGTTTCACA
TNFa	CCCAGGGACCTCTCTCTAATC	ATGGGCTcGGCTTGTCACT
IL1b	AAATACCTGTGGCCTTGGC	TTTGGGATCTACACTCTCCAGCT
CD163	GCGGGAGAGTGGAAGTGAAAG	TTACAAATCACAGAGACCGCT
Actin	TCATGAAGTGTGACGTGGACATC	CAGGAGGAGCAATGATCTTGATCT
Mouse
Gene	Forward	Reverse
CathepsinD	GCTTCCGGTCTTTGACAACCT	CACCAAGCATTAGTTCTCCTCC
TGFBI	GGAAGCTTCACCATCTTTGC	ATGTTGACGTTGCTCACCAG
E-cadherin	TCGGAAGACTCCCGATTCAAA	CGGACGAGGAAACTGGTCTC
Vimentin	TCCACACGCACCTACAGTCT	CCGAGGACCGGGTCACATA
Snail	CACACGCTGCCTTGTGTCT	GGTCAGCAAAAGCACGGTT
Actin	TGTGATGGTGGGAATGGGTCAGAA	TGTGGTGCCAGATCTTCTCCATGT

## Sheet: Supplemetary Table 2
Supplementary Table 2. Expression of cytokine expression in CM from CON and Cat D KO Caki cells (related to Figure 4d).
NAME	WT (Fold)	KO (Fold)
Adiponectin	1	0
Apolipoprotein A-I	1	1.92479
Angiogenin	1	1.11478
Angiopoietin-1	1	1.56646
Angiopoietin-2	1	0.851188
BAFF	1	1.40374
BDNF	1	1.50506
C5/C6a	1	1.04035
CD14	1	2.05559
CD30	1	0.914151
CD40 ligand	1	1.31452
CHI3L1	1	0.867665
Adipsin	1	0.650241
CRP	1	2.28827
Cripto-1	1	0.972998
Cystatin C	1	0.342209
Dkk-1	1	1.05611
DPPIV	1	4.06996
EGF	1	0.919871
Emmprin	1	5.28229
ENA-78	1	0.842568
Endoglin	1	4.81777
Fas ligand	1	0.474114
FGF basic	1	1.40279
FGF-7	1	0.61369
FGF-19	1	1.5488
Flt-3 ligand	1	0.0327567
G-CSF	1	0.589247
GDF-15	1	1.66533
GM-CSF	1	1.47928
GROa	1	1.11752
Somatotropin	1	1.15565
HGF	1	0.721289
ICAM-1	1	1.30034
IFN-g	1	1.1148
IGFBP-2	1	0.67566
IGFBP-3	1	0.485492
IL-1a	1	1.27598
IL-1b	1	0.82448
IL-1ra	1	1.22094
IL-2	1	0.651
IL-3	1	1.30518
IL-4	1	0.807489
IL-5	1	1.23525
IL-6	1	0.380196
IL-8	1	0.342637
IL-10	1	1.13056
IL-11	1	0.483363
IL-12p70	1	0.93298
IL-13	1	1.14889
IL015	1	1.20388
IL-16	1	0.603491
IL-17A	1	0.521426
IL-18Bpa	1	0.685888
IL-19	1	0.786965
IL-22	1	0.480276
IL-23	1	1.94268
IL-24	1	0.227605
IL-27	1	0.268948
IL-31	1	1.57499
IL-32	1	0.785867
IL-33	1	1.98274
IL-34	1	0.384625
IP-10	1	1.03779
I-TAC	1	0.825564
Kallikrein 3	1	0.348151
Leptin	1	1.14274
LIF	1	0.669339
Lipocalin-2	1	0.520066
MCP-1	1	0.348494
MCP-3	1	0.423853
M-CSF	1	2.12249
MCP-1	1	2.44403
MIF	1	0.361671
MIG	1	0.490278
MIP-1a	1	0.155315
MIP-3a	1	0.769868
MIP-3b	1	1.74967
MMP-9	1	1.06815
Osteopontin	1	0.765195
PDGF-AA	1	5.25724
PDGF-AB/BB	1	1.64165
Pentraxin 3	1	0.77789
PF4	1	1.02041
RAGE	1	0.938859
TANTES	1	7.32944
RBP-4	1	2.30035
Relaxin-2	1	6.06889
Resistin	1	0.661139
SDF-1a	1	1.09917
SerpinE1	1	0.998705
SHBG	1	0.357991
ST2	1	0.702515
TARC	1	0.428316
TFF3	1	2.76449
TfR	1	0.824627
TGF-a	1	0.596976
Thrombospondin-1	1	1.55064
TNF-a	1	3.29075
uPAR	1	5.90802
VEGF	1	0.776488
VitaminD BP	1	1.08836
CD31	1	1.00879
TIM-3	1	0.987386
VCAM-1	1	0.190025
